# Supplementary material for: Apple Pomace as Valuable Food Ingredient for Enhancing Nutritional and Antioxidant Properties of Italian Salami
Source: Antioxidants (Basel). 2022 Jun 22;11(7):1221. doi: 10.3390/antiox11071221 (PMC9311962; doi:10.3390/antiox11071221)
Supplement: Supplementary file 1 [file antioxidants-11-01221-s001.zip]

Archive with 1 entries (1 files):
- antioxidants-1774194-supplementary.pdf
